# Supplementary material for: A Perioperative Paradigm of Cranioplasty With Polyetheretherketone: Comprehensive Management for Preventing Postoperative Complications
Source: Front Surg. 2022 Mar 21;9:856743. doi: 10.3389/fsurg.2022.856743 (PMC8977411; doi:10.3389/fsurg.2022.856743)
Supplement: Supplementary file 3 [file Data_Sheet_1.CSV]

id	adm_id	material	gender	age	customize	unfavor_scar	adm_time	adm_gcs	adm_gose	fol_gose	improvement	cp_size	cp_side	cp_part	dc_time	dc_indication	persevere_sta	indication_tbi	indication_vascular	indication_skull	indication_tumor	indication_other	smoking_drinking	comorbidity_hypertension	comorbidity_diabetes	comorbidity_heartdisease	comorbidity_hydrocephalus	comorbidity_seizures	comorbidity_others	op_time	preop_duration	preop_antibiotic	op_duration	postop_drainage	postop_duration	complication_overall	complication_superficialinfection	complication_deepinfection	complication_newseizure	complication_hematoma	complication_subgalealeffusion	complication_exposure	remove	resurgery	resurgery_cause	discharge_time	adm_duration	fol_duration	symmetry_repair
1	1002356805	peek	M	27	0	1	2/17/2017	15	6	6	no change	94.2	L	R	3.5	traumatic brain injury	0	1	0	0	0	0	0	0	0	0	0	1	0	2/28/2017	11	0	420	3	9	1	1	1	0	0	1	1	1	1	implant remove	3/9/2017	20	28	6.4
2	1002365114	peek	M	54	0	0	3/17/2017	15	8	8	no change	39.3	L	L	3	traumatic brain injury	1	1	0	0	0	0	1	0	0	0	0	0	0	3/23/2017	6	0	216	4	13	1	0	0	0	0	1	0	0	0	none	4/5/2017	19	27
3	1002387043	peek	F	60	0	0	6/1/2017	6	2	2	no change	37.7	L	L	5.5	traumatic brain injury	1	1	0	0	0	0	0	0	0	0	1	0	0	6/8/2017	7	0	203	4	15	1	0	0	0	1	0	0	0	0	none	6/23/2017	22	25
4	1002403252	peek	M	39	0	1	7/24/2017	10	3	3	no change	122.5	L	L	3	traumatic brain injury	0	1	0	0	0	0	0	1	1	0	0	0	0	8/3/2017	10	0	157	4	12	1	0	0	0	1	0	0	0	0	none	8/15/2017	22	23	8.3
5	1002429424	peek	M	51	0	0	10/23/2017	15	6	6	no change	37.7	B	F	3	traumatic brain injury	1	1	0	0	0	0	0	0	0	0	0	0	0	10/30/2017	7	0	174	3	7	0	0	0	0	0	0	0	0	0	none	11/6/2017	14	20	8.5
6	1002430508	peek	F	60	0	0	10/26/2017	15	6	6	no change	31.4	L	R	6.5	cerebrovascular disease	1	0	1	0	0	0	0	1	0	0	0	0	0	11/6/2017	11	0	150	3	8	1	0	0	1	0	0	0	0	0	none	11/14/2017	19	20	6
7	1002430565	peek	M	22	0	1	10/26/2017	8	2	2	no change	44	L	L	4	traumatic brain injury	1	1	0	0	0	0	1	0	0	0	0	0	0	11/13/2017	18	1	170	3	8	0	0	0	0	0	0	0	0	0	none	11/21/2017	26	20
8	1002438155	peek	F	30	0	0	11/20/2017	15	6	8	moderate improvement	102.1	L	R	2	traumatic brain injury	0	1	0	0	0	0	0	0	0	0	0	0	0	11/27/2017	7	0	171	3	9	0	0	0	0	0	0	0	0	0	none	12/6/2017	16	19
9	1002443249	peek	M	45	0	1	12/5/2017	15	6	8	moderate improvement	63.6	L	R	3	cerebrovascular disease	1	0	1	0	0	0	0	0	0	0	0	0	1	12/11/2017	6	0	218	3	26	1	1	1	0	0	1	0	0	0	none	1/6/2018	32	18	6.7
10	1002452703	peek	F	59	0	0	1/4/2018	11	4	4	no change	56.5	L	R	3	cerebrovascular disease	1	0	1	0	0	0	0	1	0	0	1	0	0	1/22/2018	18	0	221	4	13	1	0	0	0	0	1	0	0	0	none	2/4/2018	31	17	6.9
11	1002465732	peek	M	69	0	0	2/26/2018	15	8	8	no change	47.1	L	L	4	traumatic brain injury	1	1	0	0	0	0	0	1	0	0	0	0	1	3/5/2018	7	0	178	4	7	1	0	0	0	0	1	0	0	0	none	3/12/2018	14	16
12	1002468158	peek	M	46	0	0	3/5/2018	10	3	3	no change	157.1	B	B	4	traumatic brain injury	0	1	0	0	0	0	0	0	0	0	1	0	0	3/12/2018	7	0	209	5	29	1	1	1	1	0	1	0	1	1	implant remove	4/10/2019	36	3	7.5
13	1002470380	peek	M	49	0	0	3/12/2018	14	5	5	no change	81.7	L	R	8	traumatic brain injury	1	1	0	0	0	0	0	1	0	0	0	0	0	3/19/2018	7	0	176	5	8	0	0	0	0	0	0	0	0	0	none	3/27/2018	15	15
14	1002470729	peek	F	32	0	1	3/13/2018	15	8	8	no change	75.4	L	R	3	traumatic brain injury	1	1	0	0	0	0	0	0	0	0	0	1	0	3/19/2018	6	0	154	5	8	0	0	0	0	0	0	0	0	0	none	3/27/2018	14	15
15	1002474761	peek	F	55	0	0	3/26/2018	9	2	2	no change	30.9	L	L	4	cerebrovascular disease	1	0	1	0	0	0	0	1	0	0	0	0	0	3/28/2018	2	0	135	5	12	1	0	0	0	1	0	0	0	0	none	4/9/2018	14	15	6.2
16	1002477865	peek	M	12	0	0	4/8/2018	15	8	8	no change	55	L	R	7	traumatic brain injury	1	1	0	0	0	0	0	0	0	0	1	0	1	4/16/2018	8	0	302	2	13	0	0	0	0	0	0	0	0	0	none	4/29/2018	21	14	7.5
17	1002488255	peek	M	9	0	0	5/10/2018	9	2	3	moderate improvement	50.3	L	R	8	traumatic brain injury	1	1	0	0	0	0	0	0	0	0	1	0	0	5/21/2018	11	0	218	3	17	0	0	0	0	0	0	0	0	0	none	6/7/2018	28	13
18	1002488578	peek	F	46	0	0	5/11/2018	13	5	5	no change	62.8	L	R	3	traumatic brain injury	1	1	0	0	0	0	0	0	0	0	0	0	0	5/28/2018	17	0	143	3	10	1	0	0	0	1	0	0	0	0	none	6/7/2018	27	13
19	1002356404	peek	F	58	0	0	2/16/2017	15	8	8	no change	62.8	B	F	0.6	skull disease	1	0	0	1	0	0	0	0	0	0	0	0	1	2/24/2017	8	0	150	0	6	1	0	0	0	0	1	0	0	0	none	3/2/2017	14	28
20	1002362387	peek	M	20	0	1	3/8/2017	15	8	8	no change	37.7	L	R	4	cerebrovascular disease	1	0	1	0	0	0	0	0	0	0	0	0	0	3/14/2017	6	0	272	3	10	1	0	0	0	0	1	0	0	0	none	3/24/2017	16	28
21	1002389546	peek	M	53	0	0	6/9/2017	15	6	6	no change	56.5	L	R	3	traumatic brain injury	1	1	0	0	0	0	0	0	0	0	0	0	0	6/20/2017	11	0	162	3	10	0	0	0	0	0	0	0	0	0	none	6/30/2017	21	24
22	1002434485	peek	M	16	0	1	11/8/2017	15	8	8	no change	91.9	L	L	12	others	1	0	0	0	0	1	0	0	0	0	0	1	0	11/23/2017	15	0	267	2	10	0	0	0	0	0	0	0	0	0	none	12/3/2017	25	19
23	1002437626	peek	M	55	0	0	11/17/2017	14	6	8	moderate improvement	169.6	B	B	2	traumatic brain injury	0	1	0	0	0	0	0	0	0	0	1	0	0	11/30/2017	13	1	157	3	29	1	0	0	0	0	1	0	0	0	none	12/29/2017	42	18	6.7
24	1002452068	peek	M	22	0	1	1/3/2018	15	8	8	no change	113.1	L	R	24	traumatic brain injury	0	1	0	0	0	0	0	0	0	0	0	1	0	1/8/2018	5	0	228	2	12	1	0	0	0	0	1	0	0	0	none	1/20/2018	17	18
25	1002465233	peek	M	49	0	0	2/23/2018	15	6	8	moderate improvement	86.4	L	R	3	traumatic brain injury	0	1	0	0	0	0	0	0	0	0	0	0	0	3/6/2018	11	0	156	5	9	0	0	0	0	0	0	0	0	0	none	3/15/2018	20	16
26	1002465967	peek	M	23	0	1	2/26/2018	7	2	2	no change	122.5	L	L	4	cerebrovascular disease	0	0	1	0	0	0	0	1	1	0	1	0	0	3/6/2018	8	0	210	5	34	0	0	0	0	0	0	0	0	0	none	4/9/2018	42	15
27	1002466762	peek	M	43	0	1	2/28/2018	10	3	3	no change	141.4	B	B	12	traumatic brain injury	0	1	0	0	0	0	0	0	0	0	0	0	0	3/9/2018	9	0	476	5	20	1	0	0	0	1	0	0	0	0	none	3/29/2018	29	15	6.8
28	1002471826	peek	F	33	0	1	3/16/2018	15	6	8	moderate improvement	31.2	L	R	0.2	skull disease	1	0	0	1	0	0	0	0	0	0	0	0	1	3/27/2018	11	0	134	0	7	0	0	0	0	0	1	0	0	0	none	4/3/2018	18	15	3
29	1002472845	peek	M	24	0	1	3/20/2018	13	5	5	no change	84.8	L	R	24	traumatic brain injury	0	1	0	0	0	0	0	0	0	0	1	0	0	3/27/2018	7	0	254	4	13	1	0	0	0	1	0	0	0	1	none	4/9/2018	20	15
30	1002479532	peek	M	36	0	1	4/12/2018	15	6	8	moderate improvement	56.5	L	L	12	traumatic brain injury	1	1	0	0	0	0	0	0	0	0	0	1	0	4/19/2018	7	0	208	2	15	1	0	0	0	0	1	0	0	0	none	5/4/2018	22	14
31	1002494471	peek	F	64	0	0	5/30/2018	15	6	6	no change	31.1	L	R	0.5	skull disease	1	0	0	1	0	0	0	0	0	0	0	0	1	6/6/2018	7	0	178	2	16	0	0	0	0	0	0	0	0	0	none	6/22/2018	23	12	3
32	1002496612	peek	F	61	0	0	6/6/2018	15	8	8	no change	86.4	L	R	132	cerebrovascular disease	0	0	1	0	0	0	0	1	1	0	0	0	0	6/12/2018	6	0	337	2	12	0	0	0	0	0	0	0	0	0	none	6/24/2018	18	12
33	1002497904	peek	F	45	0	0	6/11/2018	15	8	8	no change	94.2	L	L	0.3	skull disease	1	0	0	1	0	0	0	0	0	0	0	0	0	6/19/2018	8	0	149	2	7	0	0	0	0	0	0	0	0	0	none	6/26/2018	15	12
34	1002504186	peek	M	34	1	1	7/2/2018	15	8	8	no change	42.4	L	L	3	traumatic brain injury	1	1	0	0	0	0	0	0	0	0	0	0	0	7/9/2018	7	0	190	5	11	0	0	0	0	0	0	0	0	0	none	7/20/2018	18	12	6.2
35	1002505715	peek	M	52	1	0	7/5/2018	13	5	7	moderate improvement	138.2	B	B	3	traumatic brain injury	0	1	0	0	0	0	0	0	0	0	0	0	0	7/16/2018	11	0	176	5	14	0	0	0	0	0	0	0	0	0	none	7/30/2018	25	11	6.3
36	1002511812	peek	M	18	1	1	7/23/2018	15	8	8	no change	49.5	L	L	192	traumatic brain injury	1	1	0	0	0	0	0	0	0	0	0	0	0	8/2/2018	10	0	295	5	11	1	0	0	1	0	0	0	0	0	none	8/13/2018	21	11
37	1002536107	peek	M	30	1	0	10/6/2018	11	3	5	moderate improvement	86.4	L	L	36	cerebrovascular disease	0	0	1	0	0	0	0	0	0	0	0	0	1	10/15/2018	9	0	220	3	12	0	0	0	0	0	0	0	0	0	none	10/27/2018	21	8	7.8
38	1002554799	peek	M	38	1	1	11/25/2018	12	4	5	moderate improvement	172.8	B	B	7	traumatic brain injury	0	1	0	0	0	0	0	0	0	0	1	0	0	12/7/2018	12	0	280	8	19	1	0	0	0	0	1	0	0	0	none	12/26/2018	31	6	6.8
39	1002557855	peek	M	64	1	0	12/3/2018	15	6	7	moderate improvement	44	L	R	3	traumatic brain injury	1	1	0	0	0	0	1	0	0	0	0	0	0	12/10/2018	7	0	138	7	10	1	0	0	0	0	1	0	0	0	none	12/20/2018	17	6	7
40	1002565619	peek	F	65	1	0	12/24/2018	15	6	7	moderate improvement	188.5	B	B	4	traumatic brain injury	0	1	0	0	0	0	0	0	0	0	0	0	0	1/14/2019	21	0	181	4	10	0	0	0	0	0	0	0	0	0	none	1/24/2019	31	5	6.6
41	1002566594	peek	F	13	1	0	12/26/2018	12	4	4	no change	49.5	L	L	5	traumatic brain injury	1	1	0	0	0	0	0	0	0	0	1	0	0	1/7/2019	12	0	170	4	11	0	0	0	0	0	0	0	0	0	none	1/18/2019	23	5	7.4
42	1002567397	peek	F	52	1	0	12/28/2018	15	6	6	no change	37.7	L	L	4	traumatic brain injury	1	1	0	0	0	0	0	0	0	0	0	0	0	1/7/2019	10	0	130	4	8	1	1	0	0	0	0	0	0	0	none	1/15/2019	18	6	5.9
43	1002580122	peek	M	43	1	1	2/11/2019	12	5	5	no change	103.7	L	L	10	traumatic brain injury	0	1	0	0	0	0	1	0	0	0	0	0	1	2/18/2019	7	0	181	7	14	0	0	0	0	0	0	0	0	0	none	3/4/2019	21	4	7.6
44	1002580132	peek	F	50	1	0	2/11/2019	11	4	7	signifcant improvement	94.2	L	L	7	traumatic brain injury	0	1	0	0	0	0	0	0	0	0	1	0	1	2/18/2019	7	0	80	5	14	0	0	0	0	0	0	0	0	0	none	3/4/2019	21	4	7.1
45	1002587951	peek	M	39	1	1	3/4/2019	15	6	8	moderate improvement	70.7	L	R	4	traumatic brain injury	1	1	0	0	0	0	0	0	0	0	0	0	0	3/11/2019	7	0	149	5	7	0	0	0	0	0	0	0	0	0	none	3/18/2019	14	4	6.7
46	1002591932	peek	M	37	1	1	3/14/2019	15	6	6	no change	30.7	L	L	3	traumatic brain injury	1	1	0	0	0	0	0	1	0	0	0	0	0	3/25/2019	11	0	154	5	7	0	0	0	0	0	0	0	0	0	none	4/1/2019	18	3	7.2
47	1002602292	peek	F	64	1	0	4/14/2019	8	2	3	moderate improvement	91.9	L	R	5	cerebrovascular disease	0	0	1	0	0	0	0	1	1	0	0	0	0	4/22/2019	8	0	145	4	13	0	0	0	0	0	0	0	0	0	none	5/5/2019	21	13	7.1
48	1002603710	peek	F	60	1	0	4/17/2019	15	8	8	no change	86.4	L	R	7	traumatic brain injury	0	1	0	0	0	0	0	0	0	0	0	0	0	4/29/2019	12	0	246	3	11	0	0	0	0	0	0	0	0	0	none	5/10/2019	23	13	6.6
49	1002604214	peek	M	12	1	0	4/18/2019	15	6	8	moderate improvement	84.8	L	L	8	traumatic brain injury	0	1	0	0	0	0	0	0	0	0	0	0	1	4/29/2019	11	0	294	4	10	0	0	0	0	0	0	0	0	0	none	5/9/2019	21	13	6.6
50	1002607987	peek	M	63	1	0	4/28/2019	14	6	7	moderate improvement	94.2	L	L	4	traumatic brain injury	0	1	0	0	0	0	0	0	0	0	0	0	0	5/6/2019	8	0	204	4	9	0	0	0	0	0	0	0	0	0	none	5/15/2019	17	13	6.9
51	1002610312	peek	M	58	1	0	5/6/2019	10	3	3	no change	44	L	L	8	traumatic brain injury	1	1	0	0	0	0	0	0	0	0	0	0	0	5/14/2019	8	1	181	4	6	0	0	0	0	0	0	0	0	0	none	5/20/2019	14	13
52	1002610982	peek	M	25	1	1	5/8/2019	15	6	8	moderate improvement	94.2	L	L	4	traumatic brain injury	0	1	0	0	0	0	0	0	0	0	0	0	0	5/20/2019	12	0	214	6	8	0	0	0	0	0	0	0	0	0	none	5/28/2019	20	12	7.7
53	1002611164	peek	F	46	1	0	5/8/2019	10	3	5	moderate improvement	37.7	L	R	6	traumatic brain injury	1	1	0	0	0	0	0	0	0	0	1	0	0	5/20/2019	12	0	203	5	16	1	0	0	0	1	0	0	0	0	none	6/5/2019	28	12	6.7
54	1002619190	peek	M	68	1	0	5/28/2019	11	4	7	signifcant improvement	102.1	B	F	2	traumatic brain injury	0	1	0	0	0	0	0	1	1	0	0	0	1	6/3/2019	6	0	192	4	9	0	0	0	0	0	0	0	0	0	none	6/12/2019	15	12	4.6
55	1002620352	peek	F	52	1	0	5/31/2019	15	6	6	no change	63.6	L	L	4	traumatic brain injury	1	1	0	0	0	0	0	0	0	0	0	0	0	6/10/2019	10	0	112	4	8	0	0	0	0	0	0	0	0	0	none	6/18/2019	18	12	6.5
56	1002632859	peek	F	35	1	1	7/2/2019	15	6	6	no change	33	L	R	4	traumatic brain injury	1	1	0	0	0	0	0	0	0	0	0	0	0	7/8/2019	6	0	252	3	6	0	0	0	0	0	0	0	0	0	none	7/14/2019	12	11	6.3
57	1002639642	peek	F	53	1	0	7/18/2019	11	4	7	signifcant improvement	86.4	L	R	2	traumatic brain injury	0	1	0	0	0	0	0	0	0	0	0	0	0	7/23/2019	5	0	173	5	11	0	0	0	0	0	0	0	0	0	none	8/3/2019	16	10	6.3
58	1002641504	peek	M	51	1	0	7/23/2019	15	6	8	moderate improvement	88	B	B	3	traumatic brain injury	0	1	0	0	0	0	0	0	1	0	0	0	0	8/5/2019	13	0	303	4	25	0	0	0	0	0	0	0	0	0	none	8/30/2019	38	9	6.1
59	1002642869	peek	M	42	1	0	7/26/2019	15	6	8	moderate improvement	56.5	L	L	4	cerebrovascular disease	1	0	1	0	0	0	0	0	0	0	0	1	0	7/30/2019	4	0	104	3	13	1	0	0	1	0	1	0	0	0	none	8/12/2019	17	10	6.3
60	1002649759	peek	M	55	1	0	8/13/2019	15	8	8	no change	102.1	L	L	3	traumatic brain injury	0	1	0	0	0	0	0	0	0	0	0	0	0	8/20/2019	7	0	176	4	11	0	0	0	0	0	0	0	0	0	none	8/31/2019	18	9	7
61	1002649923	peek	M	30	1	0	8/13/2019	15	8	8	no change	44	L	R	3	traumatic brain injury	1	1	0	0	0	0	0	0	0	0	0	0	0	8/20/2019	7	0	170	6	14	0	0	0	0	0	0	0	0	0	none	9/3/2019	21	9	6.7
62	1002653493	peek	M	47	1	0	8/22/2019	15	6	6	no change	56.5	L	L	2	traumatic brain injury	1	1	0	0	0	0	0	0	0	0	0	0	0	8/28/2019	6	0	118	5	10	0	0	0	0	0	0	0	0	0	none	9/7/2019	16	9	7.8
63	1002659056	peek	F	39	1	1	9/5/2019	15	6	6	no change	70.7	L	L	5	traumatic brain injury	1	1	0	0	0	0	0	0	0	0	0	0	1	9/9/2019	4	0	186	4	11	0	0	0	0	0	0	0	0	0	none	9/20/2019	15	9	7.1
64	1002508550	peek	M	38	1	1	7/13/2018	15	8	8	no change	112.3	L	L	12	traumatic brain injury	0	1	0	0	0	0	0	0	0	0	0	0	0	7/20/2018	7	0	296	5	17	0	0	0	0	0	0	0	0	0	none	8/6/2018	24	11	7.1
65	1002516170	peek	F	53	1	0	8/3/2018	8	2	3	moderate improvement	77.8	L	R	2	cerebrovascular disease	1	0	1	0	0	0	0	0	0	0	0	0	0	8/10/2018	7	1	127	3	20	0	0	0	0	0	0	0	0	0	none	8/30/2018	27	10	6.1
66	1002542840	peek	F	35	1	1	10/23/2018	15	8	8	no change	103.7	B	F	0.3	skull disease	1	0	0	1	0	0	0	0	0	0	0	0	0	10/31/2018	8	0	195	0	9	0	0	0	0	0	0	0	0	0	none	11/9/2018	17	8
67	1002561347	peek	M	53	1	0	12/12/2018	13	4	5	moderate improvement	70.7	L	R	3	cerebrovascular disease	1	0	1	0	0	0	0	1	0	0	0	0	0	12/18/2018	6	0	193	3	10	0	0	0	0	0	0	0	0	0	none	12/28/2018	16	6	7.1
68	1002562185	peek	M	31	1	0	12/14/2018	15	8	8	no change	62.8	L	R	3	traumatic brain injury	1	1	0	0	0	0	1	0	0	0	0	0	0	12/19/2018	5	0	144	3	9	0	0	0	0	0	0	0	0	0	none	12/28/2018	14	6	7.2
69	1002585630	peek	M	61	1	0	2/26/2019	13	6	8	moderate improvement	50.3	L	L	6	traumatic brain injury	1	1	0	0	0	0	1	0	0	0	0	0	0	3/6/2019	8	0	131	4	9	0	0	0	0	0	0	0	0	0	none	3/15/2019	17	4
70	1002670416	peek	M	56	1	0	10/9/2019	15	4	4	no change	56.5	L	L	6	cerebrovascular disease	1	0	1	0	0	0	0	0	0	0	0	0	0	10/15/2019	6	0	84	0	8	0	0	0	0	0	0	0	0	0	none	10/23/2019	14	10	6.5
71	1002670847	peek	M	62	1	0	10/10/2019	15	6	6	no change	33	L	R	12.5	cerebrovascular disease	1	0	1	0	0	0	0	1	1	0	0	0	0	10/15/2019	5	0	104	0	13	0	0	0	0	0	0	0	0	0	none	10/28/2019	18	10	4.7
72	1002681008	peek	M	7	1	0	11/4/2019	15	6	6	no change	103.7	L	L	9.5	traumatic brain injury	0	1	0	0	0	0	0	0	0	0	0	0	0	11/8/2019	4	0	152	5	14	0	0	0	0	0	0	0	0	0	none	11/19/2019	15	10	7.7
73	1002687966	peek	M	19	1	1	11/21/2019	15	8	8	no change	102.1	L	R	3	traumatic brain injury	0	1	0	0	0	0	0	0	0	0	0	0	0	11/29/2019	8	0	169	3	10	0	0	0	0	0	0	0	0	0	none	12/9/2019	18	9	7.1
74	1002694729	peek	M	55	1	0	12/9/2019	13	4	4	no change	70.7	L	L	2.5	cerebrovascular disease	1	0	1	0	0	0	0	1	0	0	0	0	0	12/16/2019	7	0	149	4	12	0	0	0	0	0	0	0	0	0	none	12/28/2019	19	8	7.5
75	1002697592	peek	M	54	1	0	12/16/2019	15	8	8	no change	70.7	L	L	3.5	traumatic brain injury	1	1	0	0	0	0	0	0	0	0	0	0	0	12/23/2019	7	0	87	3	14	0	0	0	0	0	0	0	0	0	none	1/6/2020	21	8	7.9
76	1002700789	peek	M	47	1	1	12/24/2019	15	6	6	no change	86.4	L	R	3	traumatic brain injury	0	1	0	0	0	0	0	0	0	0	0	0	0	12/31/2019	7	0	148	3	17	1	0	0	0	0	1	0	0	1	effusion clean	1/17/2020	24	8	6.3
77	1002700815	peek	M	19	1	1	12/24/2019	15	8	8	no change	103.7	L	R	3	cerebrovascular disease	0	0	1	0	0	0	0	0	0	0	0	0	0	12/31/2019	7	0	123	3	10	0	0	0	0	0	0	0	0	0	none	1/10/2020	17	8	6.7
78	1002720495	peek	M	24	1	1	3/13/2020	15	8	8	no change	30.3	L	R	4.5	traumatic brain injury	1	1	0	0	0	0	0	0	0	0	0	0	0	3/18/2020	5	0	45	3	9	0	0	0	0	0	0	0	0	0	none	3/27/2020	14	5	4.1
79	1002726291	peek	M	24	1	1	4/2/2020	15	6	6	no change	63.6	L	L	3	cerebrovascular disease	1	0	1	0	0	0	0	0	0	0	0	1	0	4/13/2020	11	0	143	3	14	0	0	0	0	0	0	0	0	0	none	4/27/2020	25	4	5.4
80	1002728155	peek	M	40	1	1	4/9/2020	15	8	8	no change	30.1	L	R	7.5	traumatic brain injury	1	1	0	0	0	0	0	0	0	0	0	0	0	4/15/2020	6	0	45	5	7	0	0	0	0	0	0	0	0	0	none	4/22/2020	13	4	3.6
81	1002727376	peek	M	47	1	0	4/7/2020	15	8	8	no change	31.3	B	F	4.5	traumatic brain injury	1	1	0	0	0	0	0	0	0	0	0	0	0	4/15/2020	8	0	110	5	10	0	0	0	0	0	0	0	0	0	none	4/25/2020	18	4	3.5
82	1002728879	peek	M	48	1	0	4/12/2020	14	5	5	no change	62.8	L	L	2	cerebrovascular disease	1	0	1	0	0	0	0	0	1	0	0	0	0	4/17/2020	5	0	66	1	21	0	0	0	0	0	0	0	0	1	hematoma clean	5/8/2020	26	4	6.6
83	1002728601	peek	F	35	1	1	4/10/2020	15	8	8	no change	55	L	R	3.5	traumatic brain injury	1	1	0	0	0	0	0	0	0	0	0	0	0	4/20/2020	10	1	180	14	19	0	0	0	0	0	0	0	0	0	none	5/9/2020	29	4	6.9
84	1002734583	peek	F	16	1	1	4/27/2020	15	8	8	no change	103.7	L	R	10.5	traumatic brain injury	0	1	0	0	0	0	0	0	0	0	0	0	0	5/5/2020	8	0	104	5	21	1	0	0	0	0	1	0	0	0	none	5/26/2020	29	3	6.7
85	1002739015	peek	F	44	1	0	5/10/2020	15	8	8	no change	75.4	L	R	6	traumatic brain injury	1	1	0	0	0	0	0	0	0	0	0	0	0	5/18/2020	8	0	132	5	10	0	0	0	0	0	0	0	0	0	none	5/28/2020	18	3	6.7
86	1002681839	peek	M	18	1	1	11/6/2019	15	6	8	moderate improvement	70.7	L	R	0.5	skull disease	1	0	0	1	0	0	0	0	0	0	0	0	0	11/19/2019	13	0	151	3	11	0	0	0	0	0	0	0	0	0	none	11/30/2019	24	9	4
87	1002742829	peek	M	60	1	0	5/19/2020	13	5	5	no change	75.4	L	L	8.5	cerebrovascular disease	1	0	1	0	0	0	0	0	0	0	0	0	1	6/1/2020	13	0	150	9	9	0	0	0	0	0	0	0	0	0	none	6/10/2020	22	3	6.5
88	1002599017	peek	M	29	1	1	4/3/2019	12	5	5	no change	169.6	B	B	3	traumatic brain injury	0	1	0	0	0	0	0	0	0	0	0	0	0	4/12/2019	9	0	341	3	14	1	0	0	0	0	1	0	0	0	none	4/26/2019	23	2	7.3
89	1002597433	peek	M	43	1	1	3/29/2019	15	8	8	no change	70.7	L	R	3	traumatic brain injury	1	1	0	0	0	0	0	1	0	0	0	0	0	4/4/2019	6	1	249	4	26	1	0	0	0	0	0	0	0	0	none	4/30/2019	32	2	6.3
90	1002748267	peek	M	28	1	1	6/2/2020	15	8	8	no change	122.5221135	L	R	4.5	traumatic brain injury	0	1	0	0	0	0	0	0	0	0	0	0	0	6/8/2020	6	0	120	6	14	0	0	0	0	0	0	0	0	0	none	6/22/2020	20	3	6.5
91	1002748976	peek	F	53	1	0	6/3/2020	11	4	4	no change	94.24777961	L	L	4	traumatic brain injury	0	1	0	0	0	0	0	0	0	0	1	0	0	6/8/2020	5	0	85	6	15	1	0	0	0	0	1	0	0	0	none	6/23/2020	20	3	7.2
92	1002754223	peek	F	52	1	0	6/16/2020	13	6	6	no change	94.24777961	L	R	3.5	traumatic brain injury	0	1	0	0	0	0	0	1	0	0	0	0	0	6/22/2020	6	0	148	6	13	0	0	0	0	0	0	0	0	0	none	7/5/2020	19	3	6.5
93	1002751124	peek	M	63	1	0	6/9/2020	15	8	8	no change	141.3716694	L	L	3.5	traumatic brain injury	0	1	0	0	0	0	0	0	0	0	0	0	1	6/15/2020	6	0	134	6	11	0	0	0	0	0	0	0	0	0	none	6/26/2020	17	3	7.1
94	1002694534	peek	F	65	0	0	12/9/2019	15	8	8	no change	31	L	L	0.5	tumor	1	0	0	0	1	0	0	1	0	0	0	0	0	12/19/2019	10	1	373	0	8	0	0	0	0	0	0	0	0	0	none	12/27/2019	18	4
95	1002761658	peek	M	31	1	1	2020/7/6	15	8	8	no change	70.7	L	R	3	traumatic brain injury	1	1	0	0	0	0	0	0	0	0	0	0	0	2020/7/13	7	0	105	4	11	0	0	0	0	0	0	0	0	0	none	2020/7/24	18	3	7.3
96	1002702956	peek	F	55	0	0	12/20/2019	15	6	6	no change	30.2	L	R	0.5	tumor	1	0	0	0	1	0	0	0	0	0	0	0	0	12/24/2019	4	0	397	0	17	0	0	0	0	0	0	0	0	0	none	1/10/2020	21	4	6.8
97	1002765278	peek	M	18	1	1	2020/7/14	11	4	4	no change	103.7	L	L	2	traumatic brain injury	0	1	0	0	0	0	0	0	0	0	0	0	0	2020/7/20	6	1	150	8	16	0	0	0	0	0	0	0	0	0	none	2020/8/5	22	3	6.5
98	1002705136	peek	M	71	0	0	1/6/2020	15	6	6	no change	30.5	L	R	0.5	tumor	1	0	0	0	1	0	0	0	0	0	0	0	0	1/14/2020	8	1	216	0	7	0	0	0	0	0	0	0	0	0	none	1/21/2020	15	4
99	1002776488	peek	F	50	1	0	2020/8/10	15	6	6	no change	77.8	L	R	2	traumatic brain injury	1	1	0	0	0	0	0	0	0	0	0	0	0	2020/8/17	7	0	133	5	8	1	0	0	0	1	0	0	0	0	none	2020/8/25	15	3	5.8
100	1002730736	peek	F	29	0	0	4/16/2020	15	6	8	moderate improvement	37.7	L	R	0.5	tumor	1	0	0	0	1	0	0	0	0	0	0	0	0	4/27/2020	11	0	251	0	12	0	0	0	0	0	0	0	0	0	none	5/9/2020	23	4
101	1002776489	peek	F	51	1	0	2020/8/10	15	4	4	no change	50.3	L	L	1	cerebrovascular disease	1	0	1	0	0	0	0	1	0	0	0	1	0	2020/8/17	7	0	137	4	16	0	0	0	0	0	0	0	0	0	none	2020/9/2	23	3	7.2
102	1002737841	peek	F	52	0	0	5/6/2020	15	6	8	moderate improvement	31.4	L	R	0.5	tumor	1	0	0	0	1	0	0	0	0	0	0	0	0	5/11/2020	5	0	170	0	11	0	0	0	0	0	0	0	0	0	none	5/22/2020	16	3	4.1
103	1002781180	peek	M	57	1	0	2020/8/20	15	5	5	no change	112.3119374	L	R	4	traumatic brain injury	0	1	0	0	0	0	0	0	0	0	0	0	0	2020/8/28	8	0	282	4	13	0	0	0	0	0	0	0	0	0	none	2020/9/10	21	3	6.7
104	1002773616	peek	F	70	1	0	2020/8/3	15	4	4	no change	84.82300165	L	R	6	traumatic brain injury	0	1	0	0	0	0	0	0	0	0	0	1	0	2020/8/7	4	0	151	5	29	0	0	0	0	0	0	0	0	0	none	2020/9/5	33	3	6.2
[truncated: 13 more columns]
